# Supplementary material for: Detecting disease associated modules and prioritizing active genes based on high throughput data
Source: BMC Bioinformatics. 2010 Jan 13;11:26. doi: 10.1186/1471-2105-11-26 (PMC2825224; doi:10.1186/1471-2105-11-26)
Supplement: Additional file 2 — RegMOD code [file 1471-2105-11-26-S2.ZIP]

Archive with 9 entries (8 files):
- RegMOD/padm.m
- RegMOD/Readme.txt
- RegMOD/RegMOD.m
- RegMOD/sample1.mat
- RegMOD/sample2.mat
- RegMOD/svmpredict.mexw32
- RegMOD/svmtrain.mexw32
- RegMOD/test.m
- RegMOD/
