# Supplementary material for: Detecting disease associated modules and prioritizing active genes based on high throughput data
Source: BMC Bioinformatics. 2010 Jan 13;11:26. doi: 10.1186/1471-2105-11-26 (PMC2825224; doi:10.1186/1471-2105-11-26)
Supplement: Additional file 2 — RegMOD code [file 1471-2105-11-26-S2.ZIP › RegMOD/padm.m]

%  E = padm( A, p )
%  PADM computes the matrix exponential exp(A) using the irreducible 
%  (p,p)-degree rational Pade approximation to the exponential function.
%
%  E = padm( A )
%  p is internally set to 6 (recommended and generally satisfactory).
%
%  See also CHBV, EXPOKIT and the MATLAB supplied functions EXPM and EXPM1.

%  Roger B. Sidje (rbs@maths.uq.edu.au)
%  EXPOKIT: Software Package for Computing Matrix Exponentials.
%  ACM - Transactions On Mathematical Software, 24(1):130-156, 1998

function E = padm( A, p )

if nargin == 1, p = 6; end;
[n,n] = size(A);

% Pade coefficients (1-based instead of 0-based as in the literature)

c(1) = 1;
for k = 1:p
  c(k+1) = c(k)*((p+1-k)/(k*(2*p+1-k)));
end;

% Scaling

s = norm(A,'inf');
if s > 0.5, 
  s = max(0,fix(log(s)/log(2))+2);
  A = 2^(-s)*A;
end;

% Horner evaluation of the irreducible fraction (see ref. above)

%I = speye(n);
I = eye(n);
A2 = A*A;
Q = c(p+1)*I;
P = c(p)*I;
odd = 1;
for k = p-1:-1:1,
    %k
  if odd == 1,
    Q = Q*A2 + c(k)*I;
  else
    P = P*A2 + c(k)*I;
  end;
  odd = 1-odd;
end;
if odd == 1
  Q = Q*A;
  Q = Q - P;
  E = -(I + 2*(Q\P));
else
  P = P*A;
  Q = Q - P;
  E = I + 2*(Q\P);
end;

% Squaring

for k = 1:s,
  E = E*E;
end;
