# Supplementary material for: Detecting disease associated modules and prioritizing active genes based on high throughput data
Source: BMC Bioinformatics. 2010 Jan 13;11:26. doi: 10.1186/1471-2105-11-26 (PMC2825224; doi:10.1186/1471-2105-11-26)
Supplement: Additional file 2 — RegMOD code [file 1471-2105-11-26-S2.ZIP › RegMOD/Readme.txt]

NOTE:

You can use and redistribute the codes freely for academic users under the GNU GPL.

This version of the program is in very preliminary stage and provided just for testing purpose. The program is still under development. Any question, please do not hesitate to mail me: yqqiu@amss.ac.cn.

==============

Install:

This code require the support of two software Libsvm and EXPOKIT: 

Chang C, Lin C: LIBSVM: a library for support vector machines. Software available at http://www.csie. ntu. edu. tw/cjlin/libsvm 2001.

Roger B. Sidje, EXPOKIT: Software Package for Computing Matrix Exponentials. ACM - Transactions On Mathematical Software, 24(1):130-156, 1998 

==============

Files:

RegMOD.m is the function for predicting active score of gene based on the proposed RegMOD method.
test.m is a sample for testing the RegMOD method.
sample1 is the data used in the simulated example without edge weight.
sample2 is the data used in the simulated example with edge weight.
