# Supplementary material for: Detecting disease associated modules and prioritizing active genes based on high throughput data
Source: BMC Bioinformatics. 2010 Jan 13;11:26. doi: 10.1186/1471-2105-11-26 (PMC2825224; doi:10.1186/1471-2105-11-26)
Supplement: Additional file 2 — RegMOD code [file 1471-2105-11-26-S2.ZIP › RegMOD/RegMOD.m]

function f = RegMOD(d, obs, tau, C)

% Calculate active score using RegMOD method.
%
% Input:
% d : the adjacency matrix of network. If node i and node j are linked,
%      d(i,j) = 1 for unweighted case and d(i,j) is equal to a weight for
%      weighted case.
% obs : observed active score of each node which is calculated by SNR, 
%         t-statistic or others.
%
% Output:
% f : predicted active score of each node.

n = length(d);
deg = sum(d);
Lapd = -1*diag(deg) + d;
dfm = padm(tau*Lapd);    

trainm = [(1:n)', dfm];
trainy= obs;
model = svmtrain(trainy, trainm, ['-s 3 -t 4 -c ', num2str(C)] );    
[f, accuracy, prob_estimates] = svmpredict(obs, [(1:n)', dfm], model);
