# Supplementary material for: Detecting disease associated modules and prioritizing active genes based on high throughput data
Source: BMC Bioinformatics. 2010 Jan 13;11:26. doi: 10.1186/1471-2105-11-26 (PMC2825224; doi:10.1186/1471-2105-11-26)
Supplement: Additional file 2 — RegMOD code [file 1471-2105-11-26-S2.ZIP › RegMOD/test.m]

clc
clear
close all

load sample1
C = 1;
beta = 1;
f = RegMOD(d, obs, beta, C)

%%

load sample2
C = 1;
beta = 1;
f = RegMOD(d, obs, beta, C)
